# Supplementary material for: Measuring Temporal Trends and Patterns of Inpatient Antibiotic Use in Northwest China’s Hospitals: Data from the Center for Antibacterial Surveillance, 2012–2022
Source: Antibiotics (Basel). 2024 Aug 5;13(8):732. doi: 10.3390/antibiotics13080732 (PMC11350706; doi:10.3390/antibiotics13080732)
Supplement: Supplementary file 1 [file antibiotics-13-00732-s001.zip]

Archive with 1 entries (1 files):
- antibiotics-3048904-SI.pdf
